# Supplementary material for: Isolation and Characterization of Bacillus cereus Phage vB_BceP-DLc1 Reveals the Largest Member of the Φ29-Like Phages
Source: Microorganisms. 2020 Nov 7;8(11):1750. doi: 10.3390/microorganisms8111750 (PMC7695010; doi:10.3390/microorganisms8111750)
Supplement: Supplementary file 1 [file microorganisms-08-01750-s001.zip]

Archive with 7 entries (6 files):
- microorganisms-978159-si-revised/
- microorganisms-978159-si-revised/microorganisms-978159-sl.docx
- microorganisms-978159-si-revised/Table S1 (Viruses).xlsx
- microorganisms-978159-si-revised/Table S2 (pRNA).xlsx
- microorganisms-978159-si-revised/Table S3 (Annotation).xlsx
- microorganisms-978159-si-revised/Table S4 (ANI).xlsx
- microorganisms-978159-si-revised/Table S5 (Blastn).xlsx
