# Supplementary material for: Isolation and Characterization of Bacillus cereus Phage vB_BceP-DLc1 Reveals the Largest Member of the Φ29-Like Phages
Source: Microorganisms. 2020 Nov 7;8(11):1750. doi: 10.3390/microorganisms8111750 (PMC7695010; doi:10.3390/microorganisms8111750)
Supplement: Supplementary file 1 [file microorganisms-08-01750-s001.zip › microorganisms-978159-si-revised/Table S1 (Viruses).xlsx]

## Sheet: Sheet1
Virus	Host	DNA scale	GC content (%)	Classification	Accession number
Actinomyces virus Av1	Actinomyces naeslundii	17171	49.5	Picovirinae	NC_009643
Mycoplasma virus P1	Mycoplasma pulmonis	11660	26.8	Picovirinae	NC_002515
Streptococcus virus Cp1	Streptococcus pneumoniae	19343	38.8	Cepunavirus	NC_001825
Streptococcus virus Cp7	Streptococcus pneumoniae	19741	38.5	Cepunavirus	NC_042114
Lactococcus virus WP2	Lactococcus garvieae	18899	31.1	Negarvirus	NC_024149
Bacillus virus B103	Bacillus subtilis	18630	37.7	Salasvirus	NC_004165
Bacillus virus GA1	Bacillus subtilis	21129	34.7	Salasvirus	NC_002649
Bacillus virus phi29	Bacillus subtilis	19282	40	Salasvirus	NC_011048
vB_BceP-DLc1	Bacillus cereus	28950	31.1	unclassified Salasvirus	MW012634
Bacillus virus Aurora	Bacillus thuringiensis subspecies Kurstaki	25908	30.7	Podoviridae	NC_031121
Bacillus virus BeachBum	Bacillus thuringiensis subsp. Kurstaki ATCC 33679	21054	35.4	Podoviridae	KY921761
Bacillus virus Claudi	Bacillus thuringiensis subspecies Kurstaki	26504	30.3	Podoviridae	NC_031015
Bacillus virus DK1	Bacillus cereus	27180	30.9	Podoviridae	NC_049967
Bacillus virus DK2	Bacillus cereus	26357	30.9	Podoviridae	NC_049968
Bacillus virus DK3	Bacillus cereus	26865	31.1	Podoviridae	NC_049969
Bacillus virus Goe1	Bacillus subtilis	18379	37.5	unclassified Picovirinae	NC_049975
Bacillus virus Goe4	Bacillus thuringiensis	25722	30.4	Podoviridae	NC_049966
Bacillus virus Goe6	Bacillus velezensis FZB42	19105	39.8	unclassified Salasvirus	NC_049965
Bacillus virus Gxv1	Bacillus sp.	21781	39.7	unclassified Salasvirus	MT459794
Bacillus virus Harambe	Bacillus thuringiensis subsp. Kurstaki ATCC 33679	21684	35.3	Podoviridae	KY821088
Bacillus virus Juan	Bacillus thuringiensis Kurstaki	25032	30.6	Podoviridae	NC_049963
Bacillus virus Karezi	Bacillus thuringiensis Kurstaki	20083	37.3	unclassified Salasvirus	MN082625
Bacillus virus KonjoTrouble	Bacillus thuringienses Kurstaki	26061	30.1	Podoviridae	NC_049964
Bacillus virus MG-B1	Bacillus weihenstephanensis MG1	27190	30.7	Podoviridae	NC_021336
Bacillus virus Nf	Bacillus subtilis	18753	37.3	unclassified Picovirinae	NC_049976
Bacillus virus PumA1	Bacillus pumilus	18466	34.3	Podoviridae	MN524844
Bacillus virus PumA2	Bacillus pumilus	18932	35.8	Podoviridae	MN524845
Bacillus virus PZA	Bacillus subtilis	19366	39.7	Salasvirus	M11813.1
Bacillus virus QCM11	Bacillus anthracis	26054	30.4	Podoviridae	NC_049959
Bacillus virus RadRaab	Bacillus thuringiensis Kurstaki	23946	30.6	Podoviridae	MF156580
Bacillus virus SerPounce	Bacillus thuringiensis subsp. Kurstaki ATCC 33679	27206	30.4	Podoviridae	KY947509
Bacillus virus StevenHerd11	Bacillus thuringiensis Kurstaki	23953	30.6	Podoviridae	MK084630
Bacillus virus Stitch	Bacillus cereus clades	24320	30.4	Podoviridae	NC_031032
Bacillus virus VioletteMad	Bacillus thuringiensis Kurstaki	26061	30.1	Podoviridae	MN082624
Bacillus virus VMY22	Bacillus cereus MYB41-22	18609	36.4	Podoviridae	KT780304
