# Supplementary material for: Isolation and Characterization of Bacillus cereus Phage vB_BceP-DLc1 Reveals the Largest Member of the Φ29-Like Phages
Source: Microorganisms. 2020 Nov 7;8(11):1750. doi: 10.3390/microorganisms8111750 (PMC7695010; doi:10.3390/microorganisms8111750)
Supplement: Supplementary file 1 [file microorganisms-08-01750-s001.zip › microorganisms-978159-si-revised/Table S2 (pRNA).xlsx]

## Sheet: Sheet1
# cmsearch :: search CM(s) against a sequence database
# INFERNAL 1.1.2 (July 2016)
# Copyright (C) 2016 Howard Hughes Medical Institute.
# Freely distributed under a BSD open source license.
# - - - - - - - - - - - - - - - - - - - - - - - - - - - - - - - - - - - -
# query CM file: pRNA-Nf-GA1.cm
# target sequence database: combined.fasta
# number of worker threads: 160
# - - - - - - - - - - - - - - - - - - - - - - - - - - - - - - - - - - - -
Query: pRNA-Nf-GA1 [CLEN=171]
Hit scores:
rank E-value score bias sequence start end mdl trunc gc description
---- --------- ------ ----- -------- ------ ------ --- ----- ---- -----------
(1) ! 4.8e-13 61.3 0.0 phi29 321 147 - cm no 0.42 -
(2) ! 9.5e-08 39.7 0.0 Goe4 376 214 - cm no 0.39 -
(3) ! 2.4e-06 33.9 0.0 DK1 729 566 - cm no 0.38 -
(4) ! 3.7e-06 33.2 0.0 MG-B1 331 167 - cm no 0.36 -
(5) ! 3.7e-06 33.2 0.0 DLc1 353 189 - cm no 0.38 -
------ inclusion threshold ------
(6) ? 1.2 10.6 0.0 MG-B1 5742 5713 - cm no 0.20 -
(7) ? 1.9 9.9 0.0 Goe4 14873 14950 + cm no 0.32 -
(8) ? 2.9 9.1 0.0 Goe4 20646 20586 - cm no 0.31 -
(9) ? 4.3 8.4 0.1 MG-B1 16958 17013 + cm no 0.25 -
Hit alignments:
>> phi29
rank E-value score bias mdl mdl from mdl to seq from seq to acc trunc gc
---- --------- ------ ----- --- -------- -------- ----------- ----------- ---- ----- ----
(1) ! 4.8e-13 61.3 0.0 cm 1 171 [] 321 147 - .. 0.84 no 0.42
v v v v v v v v v NC
(((((.((-((((((----((((((((,<<<<--<<--<<<<-..------<<<<______>>>>>>>>>>>>>><<<<<<-<<.___>>>>>>>>)) CS
pRNA-Nf-GA1 1 gAcaa.cgUggAgguuuuacUaUAguguguguCacgAUugGGG..uAUAuCcuguuUaAauacagCCcacgacacauuGggAuc.GaugaccCaauca 94
::CAA :GU :: :+UU+C :U: :: :: A:G UUGGGG UA A+CCUG:UU+A+U:CAGCCCAC: :: : : :GA G+U C: : :::
phi29 321 AUCAAuGGUACGGUACUUCCAUUGUCA-UGUGUAUG-UUGGGGauUAAACCCUGAUUGAGUUCAGCCCACAUACUUUGUUGAUUgGUUGUCAAUCAUG 226
****94557777777777777777777.58889999.7888873356689*******************99988888888876634556677777777 PP
v v v v v NC
)))-)))))-))))--)))))))..----------<<<<<<<<<<----<<<<____>>>>----->>>>>>>>>>::: CS
pRNA-Nf-GA1 95 cUAAuAgacacUccuUcguugUc..CUUUauAauaaggCgACUgaaGaAACgcUAAAgcGUGaauuucAGUcGccuUuU 171
:AA: G: :: U C:UUG:: C UU UA+ +::G :AC:GA+GAA CG UAAA CG G+++UUC:GU: C::UUU
phi29 225 GCAAAAGUGCACGCUACUUUGAUaaCCUUUUACAUGCGACACAGACGAAGCGCUAAAACGUGGGAUUCUGUGUCGUUUU 147
7777777777777789*******555799************************************************** PP
>> Goe4
rank E-value score bias mdl mdl from mdl to seq from seq to acc trunc gc
---- --------- ------ ----- --- -------- -------- ----------- ----------- ---- ----- ----
(2) ! 9.5e-08 39.7 0.0 cm 1 171 [] 376 214 - .. 0.91 no 0.39
v vv v v vv NC
(((((((-((((((----((((((((,<<<<--<<--<<<<-------<<<<______>>>>>>>>>>>>>><<<<<<-<<___.>>>>>>>>))))) CS
pRNA-Nf-GA1 1 gAcaacgUggAgguuuuacUaUAguguguguCacgAUugGGGuAUAuCcuguuUaAauacagCCcacgacacauuGggAucGau.gaccCaaucacUA 97
:::AA:: :: :G: U ::UA:U: ::U :GA U:GGGU U UCC:::+U+AA+:::GCC:AC:A:: :GG A :GA : CC: :A:UA
Goe4 376 AGUAAGACAUUAGGACUUCCAUAUUA-UAUU-UUGA-UCGGGUUU-UCCACGGUGAAACGUGCCGACAAAUGGUGGGUACUGAAuAUGCCUUGUAAUA 283
**************************.7888.8**5.9*******.***************************99999999975266777766***** PP
v v v v v NC
-)))))-))))--)))))))----------<<<<<<<<<<----<<<<____>>>>----->..>>>>>>>>>::: CS
pRNA-Nf-GA1 98 AuAgacacUccuUcguugUcCUUUauAauaaggCgACUgaaGaAACgcUAAAgcGUGaauuu..cAGUcGccuUuU 171
:: :C : :: ::UU::: + A A:::::: :AAG+A C: AA :G GAA+UU : ::::::UUU
Goe4 282 CAGUCCGUGAUGAUUUUACU-----AGAAAGCCUUGUGAAAGUAGCC--UAACGGUGAAAUUagUAGCAAGGUUUU 214
********************.....555679******99******99..777788888877655999********* PP
>> DK1
rank E-value score bias mdl mdl from mdl to seq from seq to acc trunc gc
---- --------- ------ ----- --- -------- -------- ----------- ----------- ---- ----- ----
(3) ! 2.4e-06 33.9 0.0 cm 1 171 [] 729 566 - .. 0.87 no 0.38
v v vv vvv vv vv v NC
(((((((-((((((----((((((((,<<<<--<<--<<<<-------<<<<______>>>>>>>>>>>>>><<<<<<-<<___>>>>>>>>.))))) CS
pRNA-Nf-GA1 1 gAcaacgUggAgguuuuacUaUAguguguguCacgAUugGGGuAUAuCcuguuUaAauacagCCcacgacacauuGggAucGaugaccCaau.cacUA 97
:::AA:: ::A :: U ::UA:U:U :U :GA U:GGGU U UCC:::+U+AA+:::GCC:AC:A: :G:: GA ::C: :A:UA
DK1 729 AGUAAGACAUAGAGACUUCCAUAUUAU--AUUUUGA-UCGGGUUU-UCCACGGUGAAACGUGCCGACAAUGGUGGGUA-CUGAAUAUGCCUUgUAAUA 637
**************************9..6667995.9*******.**********************9998888888.66777788888888***** PP
v v NC
-)))))-))))--)))))))----------<<<<<<<<<<----<<~~~~~~>>----->>>>>>>>>>::: CS
pRNA-Nf-GA1 98 AuAgacacUccuUcguugUcCUUUauAauaaggCgACUgaaGaAAC*[ 8]*GUGaauuucAGUcGccuUuU 171
:: ::A U:: ::UU::: + A:: :::UG AA : : A+U+ CA::: ::UU
DK1 636 CAGUCUAAUAUGAUUUUACU-------UCGAUCACCUUGUGAAAGU*[12]*AUAAGUAGCAAGGUGAUUAA 566
********************.......6789999999999777754...5..45677789999999999*** PP
>> MG-B1
rank E-value score bias mdl mdl from mdl to seq from seq to acc trunc gc
---- --------- ------ ----- --- -------- -------- ----------- ----------- ---- ----- ----
(4) ! 3.7e-06 33.2 0.0 cm 1 171 [] 331 167 - .. 0.87 no 0.36
v v v vv v vvv v NC
(((((((-((((((----((((((((,<<<<--<<--<<<<-------<<<<______>>>>>>>>>>>>>><<<<<<-<<___>>>>>>>>.))))) CS
pRNA-Nf-GA1 1 gAcaacgUggAgguuuuacUaUAguguguguCacgAUugGGGuAUAuCcuguuUaAauacagCCcacgacacauuGggAucGaugaccCaau.cacUA 97
::AA:: :::::: U ::UA:U: ::U :GA U:GG U UCC:::+UAAA+:::GCC:AC:A:: : :G A :GA : C: : :A:UA
MG-B1 331 AGUAAGACAUUAAGACUUCCAUAUUA-UAUU-UUGA-UCGGAACU-UCCACGGUAAAACGUGCCGACAAAUGGUGGGUACAGAAUAUGCCUUgUAAUA 238
**************************.7898.8**5.9***9999.*************************9999988899999998899999***** PP
v v v v v v NC
-)))))-))))--)))))))----------<<<<<<<<<<..----<<<<____>>>>-----...>>>>>>>>>>::: CS
pRNA-Nf-GA1 98 AuAgacacUccuUcguugUcCUUUauAauaaggCgACUga..aGaAACgcUAAAgcGUGaauu...ucAGUcGccuUuU 171
:: ::A:::: ::UU:: U UA:::C::: A AG+A C: AA :G GAA+U U :::G:::UUU
MG-B1 237 CAGUCUAUAAUGAUUUUACAUU------UAUCCCUUGUGAacAGUAGCC--UAACGGUGAAAUaagUAGCAAGGGAUUU 167
*******************933......357777777777777777777..6666777777777777777778888*** PP
>> DLc1
rank E-value score bias mdl mdl from mdl to seq from seq to acc trunc gc
---- --------- ------ ----- --- -------- -------- ----------- ----------- ---- ----- ----
(5) ! 3.7e-06 33.2 0.0 cm 1 171 [] 353 189 - .. 0.84 no 0.38
v v vv v v vvvv v v vv NC
(((((((-((((((----((((((((,<<<<--<<--<<<<-------<<<<______>>>>>>>>>>>>>><<<<<<-<<___.>>>>>>>>))))) CS
pRNA-Nf-GA1 1 gAcaacgUggAgguuuuacUaUAguguguguCacgAUugGGGuAUAuCcuguuUaAauacagCCcacgacacauuGggAucGau.gaccCaaucacUA 97
: AA:: ::A: : U ::UA:U:U :: :AU::GG UAU UCC:::+U+AA+:::GCC:::+:: :GG A :GAU : CC: :A:UA
DLc1 353 AGUAAGACAUAAGGACUUCCAUAUUUUAUUG---UAUCUGGAUAU-UCCACGGUGAAACGUGCCAGAACAUGGUGGGUACUGAUuAUGCCUUGAAAUA 260
**************************98888...577********.********************999999999988899976366677666***** PP
v v NC
-)))))-))))--)))))))----------<<<<<<<<<<----<~~~~~~>----->>>>>>>>>>::: CS
pRNA-Nf-GA1 98 AuAgacacUccuUcguugUcCUUUauAauaaggCgACUgaaGaAA*[10]*UGaauuucAGUcGccuUuU 171
:: : +:U:: ::UU : U+A::: ::UG AA A+U+ CA:: :::UUUU
DLc1 259 CAGUCUUUUAUGAUCUUGCG-------UUUAUCGUCUUGUGAAAG*[14]*UAAGUAGCAAGGCGAUUUU 189
*******************9.......456888888888766664...6..5566677888888888*** PP
>> MG-B1
rank E-value score bias mdl mdl from mdl to seq from seq to acc trunc gc
---- --------- ------ ----- --- -------- -------- ----------- ----------- ---- ----- ----
(6) ? 1.2 10.6 0.0 cm 132 164 .. 5742 5713 - .. 0.94 no 0.20
v v NC
<<<<<<----<<<<____>>>>----->>>>>> CS
pRNA-Nf-GA1 132 gACUgaaGaAACgcUAAAgcGUGaauuucAGUc 164
:A:UGAAGAAAC: AA+:GU +A+UUCA:U:
MG-B1 5742 AAUUGAAGAAACA---AAAUGUUGAAUUCAAUU 5713
************7...778************** PP
>> Goe4
rank E-value score bias mdl mdl from mdl to seq from seq to acc trunc gc
---- --------- ------ ----- --- -------- -------- ----------- ----------- ---- ----- ----
(7) ? 1.9 9.9 0.0 cm 1 171 [] 14873 14950 + .. 0.91 no 0.32
v v vvv NC
(((((((-((((((----((((((((,~~~~~~~~~~~~)))))-)))))-))))--)))))))----------<<<<<<<<<<----<<<<__ CS
pRNA-Nf-GA1 1 gAcaacgUggAgguuuuacUaUAgugu*[45]**[20]*cacUAAuAgacacUccuUcguugUcCUUUauAauaaggCgACUgaaGaAACgcUA 147
:A:A: : :+U :U:U: UU+UAA AAGGC ::: G A : A
Goe4 14873 AAUAGUGGU------------------*[ 4]**[ 4]*---------------UCUUGUUAUUGCUUGUAAAAAGGCGGUACAUGGA---ACA 14926
*****9865.....................8.....8.................67789*************************9999...788 PP
vvv v v NC
__>>>>----->>>>>>>>>>::: CS
pRNA-Nf-GA1 148 AAgcGUGaauuucAGUcGccuUuU 171
AA:+++GA ++ ::: GCCU U
Goe4 14927 AAUAAAGAUAAAGUAAUGCCUAGU 14950
888888****************** PP
>> Goe4
rank E-value score bias mdl mdl from mdl to seq from seq to acc trunc gc
---- --------- ------ ----- --- -------- -------- ----------- ----------- ---- ----- ----
(8) ? 2.9 9.1 0.0 cm 1 171 [] 20646 20586 - .. 0.91 no 0.31
vv v v v vvv NC
((~~~~~~~))----------<<<<<<.<<<<----<<<<____>>>>----->>>>>>>>>>::: CS
pRNA-Nf-GA1 1 gA*[113]*UcCUUUauAauaaggCgA.CUgaaGaAACgcUAAAgcGUGaauuucAGUcGccuUuU 171
:A U:CUUUAUAAU+AG: + +UG: G+ A:G AAA C:UG A+ :CA :CU UU
Goe4 20646 UA*[ 5]*UACUUUAUAAUUAGAAUGgUUGUUGUCAUGCCAAAACAUGUAACACA---UUCUCUU 20586
*9....9..9*************99762699*****************99888876...789**** PP
>> MG-B1
rank E-value score bias mdl mdl from mdl to seq from seq to acc trunc gc
---- --------- ------ ----- --- -------- -------- ----------- ----------- ---- ----- ----
(9) ? 4.3 8.4 0.1 cm 1 171 [] 16958 17013 + .. 0.95 no 0.25
vvvvvv NC
(((((((-((((((----((((((((,~~~~~~~~~~~~)))))-)))))-))))--)))))))----------<<<<<<<<<<----<<<<__ CS
pRNA-Nf-GA1 1 gAcaacgUggAgguuuuacUaUAgugu*[45]**[20]*cacUAAuAgacacUccuUcguugUcCUUUauAauaaggCgACUgaaGaAACgcUA 147
:: :: UU+ AAU+A:G: GAAAC : A
MG-B1 16958 CU-------------------------*[ 3]**[ 1]*-----------------------AGAAUUGGAAUUAUGU------UGAAACGAAA 16989
95............................9.....9.........................5899***********7......6********* PP
vvvvvv NC
__>>>>----->>>>>>>>>>::: CS
pRNA-Nf-GA1 148 AAgcGUGaauuucAGUcGccuUuU 171
AA: GU A UU++++ :C:UUUU
MG-B1 16990 AAUUGUAAUUUAAUUGGACAUUUU 17013
************************ PP
Internal CM pipeline statistics summary:
----------------------------------------
Query model(s): 1 (171 consensus positions)
Target sequences: 5 (256648 residues searched)
Target sequences re-searched for truncated hits: 5 (4260 residues re-searched)
Windows passing local HMM SSV filter: 733 (0.6432); expected (0.35)
Windows passing local HMM Viterbi filter: (off)
Windows passing local HMM Viterbi bias filter: (off)
Windows passing local HMM Forward filter: 243 (0.2502); expected (0.02)
Windows passing local HMM Forward bias filter: 136 (0.1483); expected (0.02)
Windows passing glocal HMM Forward filter: 40 (0.06042); expected (0.02)
Windows passing glocal HMM Forward bias filter: 35 (0.05188); expected (0.02)
Envelopes passing glocal HMM envelope defn filter: 33 (0.02521); expected (0.02)
Envelopes passing local CM CYK filter: 9 (0.005446); expected (0.0001)
Total CM hits reported: 9 (0.004051); includes 0 truncated hit(s)
