# Supplementary material for: Isolation and Characterization of Bacillus cereus Phage vB_BceP-DLc1 Reveals the Largest Member of the Φ29-Like Phages
Source: Microorganisms. 2020 Nov 7;8(11):1750. doi: 10.3390/microorganisms8111750 (PMC7695010; doi:10.3390/microorganisms8111750)
Supplement: Supplementary file 1 [file microorganisms-08-01750-s001.zip › microorganisms-978159-si-revised/Table S3 (Annotation).xlsx]

## Sheet: Sheet1
ORF	Predicted function	Similarity to φ29	ORF	Predicted function	Similarity to φ29
1	hypothetical protein		26	hypothetical protein
2	SaV-like nucleotide kinase		27	dsDNA binding protein	0.473
3	dUTPase		28	hypothetical protein
4	glutaredoxin		29	scaffold protein gp7	0.421
5	hypothetical protein		30	major head protein	0.605
6	hypothetical protein		31	tail knob protein gp9	0.625
7	hypothetical protein		32	upper collar protein/connector/portal protein	0.628
8	hypothetical protein		33	lower collar protein	0.57
9	hypothetical protein		34	pre-neck appendage protein	0.292
10	hypothetical protein		35	morphogenesis protein	0.187
11	hypothetical protein		36	hypothetical protein
12	hypothetical protein		37	endolysin	0.272
13	hypothetical protein		38	ATPase/DNA packaging protein/DNA encapsidation	0.753
14	DNA polymerase type B	0.536	39	hypothetical protein
15	DNA terminal protein gp3	0.413	40	hypothetical protein
16	transcription factor	0.199	41	hypothetical protein
17	hypothetical protein		42	hypothetical protein
18	hypothetical protein		43	hypothetical protein
19	hypothetical protein		44	hypothetical protein
20	hypothetical protein		45	hypothetical protein
21	hypothetical protein		46	hypothetical protein
22	ssDNA binding protein	0.257	47	DNA replication membrane protein gp16.7	0.444
23	hypothetical protein		48	hypothetical protein
24	hypothetical protein		49	hypothetical protein
25	hypothetical protein		50	hypothetical protein
