# Supplementary material for: Isolation and Characterization of Bacillus cereus Phage vB_BceP-DLc1 Reveals the Largest Member of the Φ29-Like Phages
Source: Microorganisms. 2020 Nov 7;8(11):1750. doi: 10.3390/microorganisms8111750 (PMC7695010; doi:10.3390/microorganisms8111750)
Supplement: Supplementary file 1 [file microorganisms-08-01750-s001.zip › microorganisms-978159-si-revised/Table S4 (ANI).xlsx]

## Sheet: ANIm_hadamard
	Aurora	B103	BeachBum	Claudi	DK1	DK2	DK3	GA1	Goe1	Goe4	Goe6	Gxv1	Harambe	Juan	Karezi	KonjoTrouble	MG-B1	Nf	phi29	PumA1	PumA2	PZA	QCM11	RadRaab	SerPounce	StevenHerd11	Stitch	vB_BceP-DLc1	VioletteMad	VMY22
Aurora	1	0	0	0.658214	0.250077	0.21144	0.21862	0	0	0.68971	0	0	0	0.761232	0	0.667361	0.0466265	0	0	0	0	0	0.776054	0.637564	0.620388	0.637564	0.616065	0.108962	0.667361	0
B103	0	1	0	0	0	0	0	0	0.87504	0	0	0	0	0	0	0	0	0.903757	0	0	0	0	0	0	0	0	0	0	0	0
BeachBum	0	0	1	0	0	0	0	0	0	0	0	0	0.936877	0	0	0	0	0	0	0	0	0	0	0	0	0	0	0	0	0
Claudi	0.643412	0	0	1	0.152996	0.197517	0.172276	0	0	0.576139	0	0	0	0.677294	0	0.890017	0.0642922	0	0	0	0	0	0.689217	0.706724	0.814254	0.705743	0.708912	0.0673483	0.890017	0
DK1	0.238374	0	0	0.149191	1	0.763944	0.765931	0	0	0.188815	0	0	0	0.167145	0	0.186093	0.0357984	0	0	0	0	0	0.18727	0.177999	0.28543	0.178072	0.19518	0.017844	0.186093	0
DK2	0.207839	0	0	0.198619	0.787798	1	0.849983	0	0	0.209166	0	0	0	0.205638	0	0.232462	0.0189703	0	0	0	0	0	0.150548	0.218424	0.227188	0.218424	0.218272	0.0345259	0.232462	0
DK3	0.210832	0	0	0.169961	0.774912	0.83391	1	0	0	0.189391	0	0	0	0.195533	0	0.198958	0.0329425	0	0	0	0	0	0.127117	0.166909	0.245152	0.166871	0.166574	0.0420249	0.198958	0
GA1	0	0	0	0	0	0	0	1	0	0	0	0	0	0	0	0	0	0	0	0	0	0	0	0	0	0	0	0	0	0
Goe1	0	0.886991	0	0	0	0	0	0	1	0	0	0	0	0	0	0	0	0.942924	0	0	0	0	0	0	0	0	0	0	0	0
Goe4	0.694697	0	0	0.593655	0.199518	0.21433	0.197807	0	0	1	0	0	0	0.7237	0	0.592606	0.0850634	0	0	0	0	0	0.69112	0.651543	0.567063	0.651232	0.627167	0.132066	0.592606	0
Goe6	0	0	0	0	0	0	0	0	0	0	1	0.972416	0	0	0	0	0	0	0.952578	0	0	0.884742	0	0	0	0	0	0	0	0
Gxv1	0	0	0	0	0	0	0	0	0	0	0.852945	1	0	0	0	0	0	0	0.835315	0	0	0.771039	0	0	0	0	0	0	0	0
Harambe	0	0	0.909657	0	0	0	0	0	0	0	0	0	1	0	0	0	0	0	0	0	0	0	0	0	0	0	0	0	0	0
Juan	0.787872	0	0	0.717122	0.181488	0.216523	0.209851	0	0	0.743648	0	0	0	1	0	0.715364	0.0577661	0	0	0	0	0	0.813878	0.654322	0.682007	0.654322	0.665828	0.0687919	0.715364	0
Karezi	0	0	0	0	0	0	0	0	0	0	0	0	0	0	1	0	0	0	0	0	0	0	0	0	0	0	0	0	0	0
KonjoTrouble	0.663443	0	0	0.905146	0.194083	0.235102	0.205096	0	0	0.584897	0	0	0	0.687119	0	1	0.0648862	0	0	0	0	0	0.716703	0.720272	0.779057	0.720348	0.725797	0.101109	0.999962	0
MG-B1	0.0444281	0	0	0.0626701	0.0357852	0.0183891	0.0325487	0	0	0.0804708	0	0	0	0.0531813	0	0.062192	1	0	0	0	0	0	0.0595439	0.0612725	0.0598014	0.0613093	0.0551306	0.0481795	0.0622655	0
Nf	0	0.89783	0	0	0	0	0	0	0.924119	0	0	0	0	0	0	0	0	1	0	0	0	0	0	0	0	0	0	0	0	0
phi29	0	0	0	0	0	0	0	0	0	0	0.943834	0.943574	0	0	0	0	0	0	1	0	0	0.889379	0	0	0	0	0	0	0	0
PumA1	0	0	0	0	0	0	0	0	0	0	0	0	0	0	0	0	0	0	0	1	0.593523	0	0	0	0	0	0	0	0	0
PumA2	0	0	0	0	0	0	0	0	0	0	0	0	0	0	0	0	0	0	0	0.578914	1	0	0	0	0	0	0	0	0	0
PZA	0	0	0	0	0	0	0	0	0	0	0.872818	0.86719	0	0	0	0	0	0	0.885521	0	0	1	0	0	0	0	0	0	0	0
QCM11	0.771705	0	0	0.701121	0.195363	0.152299	0.131074	0	0	0.682314	0	0	0	0.781953	0	0.716896	0.0621402	0	0	0	0	0	1	0.672526	0.687227	0.672565	0.685768	0.120212	0.710409	0
RadRaab	0.689802	0	0	0.782218	0.202038	0.240416	0.187255	0	0	0.699866	0	0	0	0.683997	0	0.783889	0.0695732	0	0	0	0	0	0.73173	1	0.740666	0.998789	0.974693	0.0732899	0.784139	0
SerPounce	0.590789	0	0	0.793244	0.285158	0.220099	0.242079	0	0	0.536132	0	0	0	0.627509	0	0.746269	0.0597662	0	0	0	0	0	0.658127	0.651915	1	0.652393	0.649489	0.0532603	0.748585	0
StevenHerd11	0.6896	0	0	0.780904	0.202062	0.240346	0.187158	0	0	0.699328	0	0	0	0.683797	0	0.783743	0.0695946	0	0	0	0	0	0.731558	0.998497	0.740993	1	0.974158	0.0732685	0.783952	0
Stitch	0.656291	0	0	0.772574	0.218133	0.236554	0.184005	0	0	0.663322	0	0	0	0.685321	0	0.777755	0.0616365	0	0	0	0	0	0.734663	0.959704	0.726562	0.959457	1	0.0722039	0.778043	0
vB_BceP-DLc1	0.097513	0	0	0.061658	0.016753	0.0314335	0.0389983	0	0	0.11734	0	0	0	0.0594819	0	0.091019	0.0452504	0	0	0	0	0	0.108187	0.0606218	0.0500518	0.0606218	0.0606563	1	0.0889465	0
VioletteMad	0.663443	0	0	0.905146	0.194083	0.235102	0.205096	0	0	0.584897	0	0	0	0.687119	0	0.999962	0.064963	0	0	0	0	0	0.710218	0.720502	0.781474	0.72054	0.726066	0.0988066	1	0
VMY22	0	0	0	0	0	0	0	0	0	0	0	0	0	0	0	0	0	0	0	0	0	0	0	0	0	0	0	0	0	1

## Sheet: ANIb_hadamard
	Aurora	B103	BeachBum	Claudi	DK1	DK2	DK3	GA1	Goe1	Goe4	Goe6	Gxv1	Harambe	Juan	Karezi	KonjoTrouble	MG-B1	Nf	phi29	PumA1	PumA2	PZA	QCM11	RadRaab	SerPounce	StevenHerd11	Stitch	vB_BceP-DLc1	VioletteMad	VMY22
Aurora	1	0	0.0288893	0.556935	0.385282	0.367656	0.368445	0	0	0.643116	0	0	0.0289468	0.66255	0	0.662939	0.252704	0	0	0	0	0	0.725476	0.568723	0.519028	0.568654	0.550151	0.308196	0.662939	0
B103	0	1	0.0292228	0	0	0	0	0	0.84262	0	0.455395	0.428928	0.0266695	0	0	0	0	0.893105	0.40673	0	0	0.458635	0	0	0	0	0	0	0	0.0257034
BeachBum	0.0329613	0.0274179	1	0.0325146	0.0288617	0.0289581	0.0289581	0	0	0.0332458	0	0	0.868832	0.0323044	0	0.0332532	0.0300467	0.029169	0	0	0	0	0.0322114	0.033215	0.032583	0.033215	0.0328176	0.0302074	0.0332532	0.0556287
Claudi	0.57151	0.0176877	0.0250387	1	0.330215	0.359844	0.388962	0	0.0201988	0.544547	0	0	0.0249123	0.585916	0	0.795169	0.266807	0.0204519	0	0	0	0	0.683391	0.561156	0.831521	0.561081	0.53362	0.257683	0.795169	0
DK1	0.378227	0	0.0259982	0.328131	1	0.666616	0.663185	0	0	0.380589	0	0	0.0261368	0.350734	0	0.377821	0.230596	0	0	0	0	0	0.347242	0.348747	0.354798	0.348748	0.344942	0.225903	0.377821	0
DK2	0.330141	0	0	0.275823	0.684609	1	0.760397	0	0.0201423	0.348911	0	0	0	0.28465	0	0.328303	0.252936	0	0	0	0	0	0.337316	0.291626	0.296311	0.291622	0.290635	0.231309	0.328303	0
DK3	0.365029	0	0.0246598	0.321043	0.635905	0.745302	1	0	0	0.347805	0	0	0.0248051	0.333981	0	0.376253	0.231416	0	0	0	0	0	0.360556	0.320814	0.291516	0.32078	0.320327	0.26068	0.376253	0
GA1	0	0	0	0	0	0	0	1	0.0252209	0	0	0	0	0	0.203733	0	0	0.0291767	0	0.029482	0.0297545	0	0	0	0	0	0	0	0	0
Goe1	0	0.845599	0.030127	0	0	0	0	0	1	0	0.475956	0.439133	0.0297766	0	0	0	0	0.853641	0.47424	0	0	0.448206	0	0	0	0	0	0	0	0.0261233
Goe4	0.64068	0	0.0270097	0.543916	0.345895	0.371547	0.346997	0	0	1	0	0	0.027771	0.619902	0	0.564841	0.218642	0	0	0	0	0	0.619176	0.60056	0.561662	0.600241	0.583652	0.263167	0.564841	0
Goe6	0	0.436646	0.026283	0	0	0	0	0	0.440706	0	1	0.88779	0.0264548	0	0	0	0	0.437945	0.899029	0	0.0275107	0.834015	0	0	0	0	0	0	0	0.0282423
Gxv1	0.0219374	0.274163	0	0	0	0	0	0	0.281414	0.0216859	0.721072	1	0	0.0217448	0.0233933	0.0224562	0.0237576	0.27654	0.69103	0	0	0.626659	0.021626	0.0217448	0	0.0217448	0.0217448	0	0.0224562	0
Harambe	0.030527	0.0265613	0.870149	0.0293442	0.0286742	0.0278561	0.0278592	0	0	0.028948	0	0	1	0.0293064	0	0.0294602	0.0284762	0	0	0	0	0	0.0291717	0.0287471	0.0293964	0.0287471	0.0284336	0.0300513	0.0294602	0.0840761
Juan	0.67954	0.0199538	0	0.664272	0.256743	0.30087	0.286301	0	0.0193814	0.665643	0.0188436	0.0189207	0	1	0	0.70457	0.216553	0	0.0202069	0	0	0.020809	0.761797	0.618293	0.633275	0.618113	0.590132	0.309746	0.70457	0
Karezi	0	0	0	0	0	0	0	0.215791	0	0	0	0	0	0	1	0	0	0	0	0.0341567	0.0329552	0	0	0	0	0	0	0	0	0
KonjoTrouble	0.613087	0	0.0240793	0.789884	0.276099	0.34276	0.346241	0	0	0.56428	0.0195193	0.0187682	0.0239466	0.59753	0	1	0.26111	0.0181991	0.0195193	0	0	0.0201498	0.681747	0.603345	0.697813	0.574773	0.54789	0.256056	1	0
MG-B1	0.275216	0	0.0237902	0.252746	0.206817	0.236208	0.254034	0	0	0.275016	0	0.0190314	0.0237745	0.274945	0	0.254343	1	0	0.0188903	0	0	0	0.295909	0.252272	0.257973	0.252306	0.2528	0.265088	0.254343	0
Nf	0	0.889703	0.0292651	0	0	0	0	0	0.909526	0	0.469	0.430812	0.0289188	0	0	0	0	1	0.470602	0	0	0.440828	0	0	0	0	0	0	0	0.0259526
phi29	0	0.420452	0	0	0	0	0	0	0.454407	0	0.900319	0.741327	0	0	0	0	0	0.452839	1	0	0	0.887441	0	0	0	0	0	0	0	0
PumA1	0	0	0.0276496	0	0	0	0	0	0	0	0	0	0.0270099	0	0	0	0	0	0	1	0.806803	0	0	0	0	0	0	0	0	0
PumA2	0	0.0318775	0	0	0	0	0	0.0358769	0.0310369	0	0.033593	0	0	0	0.0359573	0	0	0.0325624	0	0.761336	1	0	0	0	0	0	0	0	0	0
PZA	0	0.387286	0	0	0	0	0	0	0.416253	0	0.835362	0.742118	0	0	0	0	0	0.415997	0.882386	0	0	1	0	0	0	0	0	0	0	0
QCM11	0.712873	0.018762	0.0223169	0.697368	0.283618	0.331471	0.328909	0	0.0215662	0.657775	0	0	0.0222045	0.749965	0	0.736839	0.267634	0.0218248	0	0	0	0	1	0.616923	0.660574	0.616995	0.595076	0.290506	0.736839	0
RadRaab	0.580158	0	0.0232812	0.684972	0.268528	0.253705	0.303336	0	0	0.625091	0.0198042	0.0197788	0.0233225	0.612301	0	0.647764	0.204652	0	0.0212038	0	0	0.0217929	0.624108	1	0.686761	0.998765	0.882037	0.242785	0.647764	0
SerPounce	0.551247	0.0340964	0.0196952	0.755204	0.292851	0.321215	0.305853	0	0.0229674	0.557444	0	0	0.0195883	0.553977	0	0.694488	0.282998	0.0231922	0	0	0	0.0172897	0.63119	0.599142	1	0.599068	0.572752	0.276068	0.694488	0
StevenHerd11	0.579893	0	0.0232744	0.684842	0.268479	0.253588	0.303043	0	0.0203725	0.624499	0.0197984	0.019773	0.0233156	0.612198	0	0.647835	0.204635	0	0.0211976	0	0	0.0217865	0.624157	0.998473	0.686535	1	0.8817	0.24339	0.647835	0
Stitch	0.584325	0.0254066	0.0208996	0.648184	0.323152	0.329074	0.35447	0	0.0263982	0.592634	0	0	0.0213451	0.580454	0	0.646178	0.256701	0.0267413	0	0	0	0	0.592742	0.86946	0.649283	0.869338	1	0.305792	0.646178	0
vB_BceP-DLc1	0.242394	0	0	0.222329	0.211585	0.234104	0.234519	0	0	0.262222	0	0	0	0.259308	0	0.25507	0.183619	0	0	0	0	0	0.282821	0.24374	0.233061	0.2438	0.244223	1	0.25507	0
VioletteMad	0.613087	0	0.0240793	0.789884	0.276099	0.34276	0.346241	0	0	0.56428	0.0195193	0.0187682	0.0239466	0.59753	0	1	0.26111	0.0181991	0.0195193	0	0	0.0201498	0.681747	0.603345	0.697813	0.574773	0.54789	0.256056	1	0
VMY22	0	0	0.0656363	0	0	0	0	0	0.0619706	0	0	0	0.0582157	0	0	0	0	0.0315112	0	0	0	0	0	0	0	0	0	0	0	1
