# Supplementary material for: Isolation and Characterization of Bacillus cereus Phage vB_BceP-DLc1 Reveals the Largest Member of the Φ29-Like Phages
Source: Microorganisms. 2020 Nov 7;8(11):1750. doi: 10.3390/microorganisms8111750 (PMC7695010; doi:10.3390/microorganisms8111750)
Supplement: Supplementary file 1 [file microorganisms-08-01750-s001.zip › microorganisms-978159-si-revised/Table S5 (Blastn).xlsx]

## Sheet: MF805HU7016-Alignment-Descripti
Description	Max Score	Total Score	Query Cover	E value	Per. ident	Accession	Nucleotide identity (%)
Bacillus phage SerPounce, complete genome	1421	2842	0.17	0	75.52	NC_049962.1	12.8384
Bacillus phage KonjoTrouble, complete genome	1380	3793	0.21	0	75.32	NC_049964.1	15.8172
Bacillus phage StevenHerd11, complete genome	1362	4174	0.23	0	75.19	MK084630.1	17.2937
Bacillus phage RadRaab, complete genome	1356	4163	0.23	0	75.16	MF156580.1	17.2868
Bacillus phage Stitch, complete genome	1351	4157	0.23	0	75.13	KX349901.1	17.2799
Bacillus phage vB_BthP-Goe4, complete genome	1328	4153	0.2	0	79.63	NC_049966.1	15.926
Bacillus phage QCM11, complete genome	1323	4405	0.23	0	79.81	NC_049959.1	18.3563
Bacillus phage DK3, complete genome	1280	4164	0.22	0	77.62	NC_049969.1	17.0764
Bacillus phage DK2, complete genome	1269	5071	0.29	0	77.54	NC_049968.1	22.4866
Bacillus phage Aurora, complete genome	1238	4218	0.21	0	79	KX349899.1	16.59
Bacillus phage DK1, complete genome	1227	4078	0.2	0	77.21	NC_049967.1	15.442
Bacillus phage Juan, complete genome	1107	2545	0.11	0	83.72	NC_049963.1	9.2092
Bacillus phage MG-B1, complete genome	970	4143	0.22	0	82.51	KC685370.1	18.1522
Bacillus phage Claudi, complete genome	918	3269	0.17	0	83.12	KX349900.1	14.1304
